# Supplementary material for: Interventional hydrogel microsphere vaccine as an immune amplifier for activated antitumour immunity after ablation therapy
Source: Nat Commun. 2023 Jul 11;14:4106. doi: 10.1038/s41467-023-39759-w (PMC10336067; doi:10.1038/s41467-023-39759-w)
Supplement: Supplementary file 4 — Source Data [file 41467_2023_39759_MOESM4_ESM.xls]

## Sheet: Figure 2
Figure 2O	left	blank control	control+Cas9@lip	IRE+Cas9	IRE+Cas9@lip
		0	0.01363	29.3	64.6
		0	0.39	29	64.3
		0.00179	0.027	29.8	63.3
	middle left	blank control	control+Cas9@lip	IRE+Cas9	IRE+Cas9@lip
		0	0.2	15.5	68.4
		0	0.041	17.8	66.2
		0.001	0.57	22.4	67.5
	middle right	blank control	control+Cas9@lip	IRE+Cas9	IRE+Cas9@lip
		0	1.5	28.3	71.4
		0.03	0.8	26.1	72.8
		0.049	0.42	27.9	69.3
	right	blank control	control+Cas9@lip	IRE+Cas9	IRE+Cas9@lip
		0.006	1.2	37	74
		0	0.04	31	71
		0.03	0.2	29	69
Figure 2Q	top left	Group 1	Group 2	Group 3	Group 4	Group 5	Group 6	Group 7
		10572	11000	13082	19388	16836	17442	21818
		9432	11870	13434	17673	18035	11680	20608
		9645	12040	12214	15698	17422	13683	20037
		11132	11775	13804	15771	19472	15979	22439
	top middle left	Group 1	Group 2	Group 3	Group 4	Group 5	Group 6	Group 7
		105667	116579	118307	146366	127503	142960	161341
		108865	109300	118955	136139	108894	150847	160212
		100281	116071	122270	139106	115067	150598	155237
		109859	127616	117087	136200	118439	144274	161802
	top middle right	Group 1	Group 2	Group 3	Group 4	Group 5	Group 6	Group 7
		15540	17105	17807	38162	26299	32306	41376
		15228	15410	18900	30023	19652	35491	42166
		14945	18189	20479	30769	23327	34988	39874
		18894	21184	19952	28808	24898	33233	45778
	top right	Group 1	Group 2	Group 3	Group 4	Group 5	Group 6	Group 7
		46571	50566	54400	69694	66714	63920	81143
		45490	49270	56014	65729	72180	48152	79715
		43762	51043	55112	64264	69926	55163	76629
		48265	54008	54450	62249	70343	59586	83346
	bottom left	Group 1	Group 2	Group 3	Group 4	Group 5	Group 6	Group 7
		2882	3480	3662	9301	9421	6564	9511
		2813	3770	3473	8608	8637	4444	11985
		3543	3341	3877	7883	8190	4537	11812
		3296	3388	3215	7678	8422	4966	15441
	bottom middle left	Group 1	Group 2	Group 3	Group 4	Group 5	Group 6	Group 7
		53926	62625	67003	113803	119182	89739	126593
		55382	64602	62442	111270	113880	72666	139904
		61153	62384	66350	109800	117866	70371	144424
		59816	65614	60742	107468	117312	74100	161868
	bottom middle right	Group 1	Group 2	Group 3	Group 4	Group 5	Group 6	Group 7
		7766	10055	10369	36787	38418	24062	39027
		7901	10598	10133	34187	32898	14195	49151
		10634	10070	11110	31045	33924	14351	48566
		10154	10040	9483	29925	33401	16161	61573
	bottom right	Group 1	Group 2	Group 3	Group 4	Group 5	Group 6	Group 7
		24291	28090	29801	49271	54862	44140	57608
		23384	28452	28357	49946	52701	32211	67623
		26966	26526	30731	48508	49821	32377	65985
		25034	27351	26037	47412	50854	35807	81269

## Sheet: Figure 3
Figure 3F	top	Control	IRE
		5	57
		3	62
		7	43
		4	55
	bottom	Control	IRE
		0.3	43
		2	56
		1.3	62
		2.7	37
Figure 3J	top left	Control	IRE
		1550	1812
		1034	2760
		1185	3980
		1217
	top middle	Control	IRE
		54	732
		53	831
		125	1630
		69	859
	top right	Control	IRE
		7	67
		3	133
		3	195
		0	98
	bottom left	Control	IRE
		62	1086
		41	1152
		150	2505
		18	1573
	bottom middle	Control	IRE
		30	107
		89	120
		79	220
		39	126
	bottom right	Control	IRE
		1	0
		1	21
		0	23
		9	11
Figure 3I	Control	IRE
	39	125
	41	76
	28	92
	46	83
	54	95
	21	133
	17	101
	24	115
	33	88
Figure 3N	top	Days	Ctrl	Ctrl+αPD-L1	IRE	IRE+αPD-L1	IRE+Cas9@lip	Ctrl+Cas9@lip
		18	1
		12	1
		17	1
		21	1
		24	1
		16	1
		22	1
		24	1
		24	1
		19	1
		17	1
		19	1
		21		1
		16		1
		5		1
		18		1
		21		1
		26		1
		24		1
		13		1
		22		1
		23		1
		16		1
		22			1
		31			1
		30			1
		27			1
		36			1
		16			1
		33			1
		21			1
		30			1
		32			1
		21			1
		26				1
		41				1
		21				1
		37				1
		44				1
		41				1
		24				1
		35				1
		43				1
		39				1
		28				1
		26				1
		34					1
		39					1
		22					1
		30					1
		28					1
		42					1
		41					1
		28					1
		43					1
		39					1
		46					1
		14						1
		21						1
		26						1
		21						1
		23						1
		17						1
	bottom	Days	Control	Control+αPD-L1	IRE+isotype	IRE+αPD-L1	IRE+Cas9@lip	Control+Cas9@lip
		11	1
		18	1
		15	1
		13	1
		16	1
		13	1
		16	1
		18	1
		16	1
		21	1
		19	1
		17	1
		18	1
		15	1
		17	1
		15	1
		18	1
		15		1
		13		1
		16		1
		24		1
		13		1
		21		1
		16		1
		26		1
		20		1
		19		1
		20		1
		25			1
		17			1
		26			1
		16			1
		21			1
		20			1
		29			1
		23			1
		30			1
		25			1
		36			1
		33			1
		35			1
		37			1
		37			1
		30			1
		29			1
		41			1
		45				1
		21				1
		39				1
		13				1
		27				1
		43				1
		36				1
		29				1
		43				1
		38				1
		42				1
		36				1
		34				1
		40				1
		21					1
		39					1
		44					1
		37					1
		28					1
		35					1
		39					1
		31					1
		40					1
		36					1
		13						1
		19						1
		22						1
		18						1
		16						1
		15						1

## Sheet: Figure 4
Figure 4G	left	Group 1	Group 2	Group 3	Group 4	Group 5
		755.263	446.875	580.769	769.697	3681.82
		295.699	168.493	730	574.194	1433.33
		622.34	578.947	502.632	313.636	1823.53
		392.208	793.939	281.395	1300	1646.15
		733.786	572.5	1019.05	532.258	2441.67
	middle left	Group 1	Group 2	Group 3	Group 4	Group 5
		14.8718	175	61.5385	169.697	618.182
		80.1075	56.1644	100	151.613	466.667
		50.2825	147.368	65.7895	54.5455	435.294
		58.2822	127.273	225.581	245.946	384.615
		11.3924	145	142.857	106.452	625
	right	Group 1	Group 2	Group 3	Group 4	Group 5
		0.417	0.9655	0.2712	0.8235	1.863
		0.4588	0.6406	0.4054	0.94	2.8966
		0.7055	0.8842	0.4386	1.3333	1.7619
		0.7042	0.7636	0.3201	1.0833	1.6667
		0.9784	0.7342	0.4054	0.8684	2.0833
Figure 4H	left	cell count	tumor weight
		1928.57	0.42
		693.878	0.098
		1682.35	0.17
		856	0.25
		1547.06	0.17
		769.697	0.33
		574.194	0.31
		313.636	0.44
		1300	0.37
		532.258	0.31
		580.769	0.26
		730	0.3
		502.632	0.38
		2281.4	0.43
		1019.05	0.21
		446.875	0.64
		168.493	0.73
		578.947	0.57
		793.939	0.33
		572.5	0.4
		755.263	1.14
		295.699	0.93
		622.34	0.94
		392.208	0.77
		1626.79	1.12
	right	细胞计数	肿瘤重量
		618.182	0.22
		466.667	0.18
		435.294	0.17
		384.615	0.13
		625	0.12
		169.697	0.33
		151.613	0.31
		54.5455	0.44
		245.946	0.37
		106.452	0.31
		61.5385	0.26
		100	0.3
		65.7895	0.38
		225.581	0.43
		142.857	0.21
		175	0.64
		56.1644	0.73
		147.368	0.57
		127.273	0.33
		145	0.4
		81.5789	1.14
		41.9355	0.93
		109.574	0.94
		64.9351	0.77
		201.786	1.12
		133.696	0.92
		23.6364	0.55
		19.1011	0.89
		30.2632	0.76
		48.3333	0.6
Figure 4K	left	Group 1	Group 2	Group 3	Group 4	Group 5
		2.68	1.36	1.36	2.68	3.33
		2.11	0.86	2.87	3.48	4.7
		2.27	2.91	2.58	3.13	3.85
		2.07	2.43	3.38	2.11	3.72
		1.3	3	2.86	2.91	3.11
	middle	Group 1	Group 2	Group 3	Group 4	Group 5
		0.45	0.61	0.3	0.45	1.44
		0.45	0.33	0.51	1.25	1.66
		0.83	0.82	1.37	1.12	1.24
		0.56	0.81	1.08	0.62	1.36
		0.39	0.91	0.73	0.82	1.73
	right	Group 1	Group 2	Group 3	Group 4	Group 5
		0.335821	1.69444	0.666667	0.335821	1.51579
		0.592105	1.375	1.18605	1.11607	1.43103
		1.45614	0.88172	1.28333	1.02752	1.90769
		0.903226	1.15714	1.20408	1.06897	1.54545
		1.05405	1.1375	1.37736	0.88172	2.33784
Figure 4L	left	Group 1	Group 2	Group 3	Group 4	Group 5
		2.61	3.43	4.95	5.74	6.93
		3.75	3.87	4.75	5.63	6.36
		2.89	3.87	4.95	6.52	6.34
		4.86	3.8	3.24	5.2	5.37
		3.44	3.93	4.51	6.27	4.44
	middle	Group 1	Group 2	Group 3	Group 4	Group 5
		18.3	28.7	23	25.7	32.7
		23.3	30.2	27.9	23.7	34.2
		24.4	28.6	31.3	29.1	37.1
		19	21.9	24.6	35.1	37.3
		17.4	23.4	29.3	25.8	44.1
	right	Group 1	Group 2	Group 3	Group 4	Group 5
		1.48182	2.12143	0.846361	1.75904	2.90426
		1.82653	2.22807	1.29032	1.32558	2.46502
		2.10465	1.98913	1.81818	1.35762	2.42481
		0.452874	1.02278	1.36667	1.43478	2.06792
		0.875691	1.11659	1.6722	0.748922	4.45631
Figure 4N	top	G1	G5
		0.096	0.58
		0.00782	0.67
		0.12	0.78
		0.071	0.34
		0.25	0.3
	bottom	G1	G5
		1094	1607
		921	1273
		1245	1566
		1272	1494
		1252	1406

## Sheet: Figure 5
Figure 5B	left	Group 1	Group 2	Group 3	Group 4	Group 5
		28	24.3	23.9	34.5	41.3
		21.6	22.8	34.1	26.8	42.2
		22.4	37.7	24	38.1	42.3
		25.6	31.4	33.5	21	40.4
		24.7	40	37.9	36.6	37.8
	middle	Group 1	Group 2	Group 3	Group 4	Group 5
		5.52	1.77	1.29	6.77	7.88
		3.38	2.46	5.78	6.87	10.5
		3.44	3.94	7.05	4.25	10.8
		2.99	2.4	4.89	6.31	8.54
		5.59	4.99	5.42	8.09	9.31
	right	Group 1	Group 2	Group 3	Group 4	Group 5
		1.6	16.3	17.2	23.2	32.9
		1.24	5.49	16	17.8	34.6
		1.35	18.7	20.2	16.3	30.8
		0.74	16.7	13.7	27.8	33.1
		2.5	15.9	16.9	31.1	47
Figure 5E	top left	Group 1	Group 2	Group 3	Group 4	Group 5
		722	494	557	839	2664
		88	1067	803	884	4365
		266	661	609	996	5406
		1679	90	241	933	2335
		1550	214	955	2549	5548
	top right	Group 1	Group 2	Group 3	Group 4	Group 5
		66	49	46	31	60
		35	90	45	26	117
		30	50	42	41	74
		35	31	27	21	41
		56	68	35	48	48
	middle left	Group 1	Group 2	Group 3	Group 4	Group 5
		10.9394	10.087	12.1905	26.75	44.4
		2.55556	11.8364	17.6667	33.6	37.4156
		3.8	13.2273	14.4211	24.4	64.0741
		31.9	2.88889	9	44.8	57.3182
		27.125	7	12.9643	32.0645	48.4182
	middle right	Group 1	Group 2	Group 3	Group 4	Group 5
		122	118	176	357	1524
		12	274	100	337	2270
		28	130	76	371	2498
		378	10	93	321	1037
		364	377	77	91	968
	bottom left	Group 1	Group 2	Group 3	Group 4	Group 5
		7	9	17	39	210
		2	25	67	76	392
		30	68	58	90	465
		4	3	10	67	278
		8	22	4	68	236
	bottom right	Group 1	Group 2	Group 3	Group 4	Group 5
		15	21	48	173	642
		8	64	67	95	513
		22	75	47	278	883
		49	7	27	108	448
		214	10	39	239	709
Figure 5G	left	Group 1	Group 2	Group 3	Group 4	Group 5
		28	53	56	173	193
		17	26	138	152	257
		45	73	111	101	116
		23	41	57	126	138
		36	34	82	97	92
	right	Group 1	Group 2	Group 3	Group 4	Group 5
		22	24	43	81	92
		30	38	58	77	104
		27	41	62	63	113
		45	29	31	107	148
		18	33	37	95	137
Figure 5H	left	Group 1	Group 2	Group 3	Group 4	Group 5
		7	15	13	22	37
		11	11	9	19	25
		9	7	8	23	21
		6	13	11	11	26
		8	9	6	14	17
	right	Group 1	Group 2	Group 3	Group 4	Group 5
		19	11	36	52	92
		17	29	40	71	53
		22	36	19	43	60
		13	24	28	28	39
		24	17	39	39	45
Figure 5I	left	Group 1	Group 2	Group 3	Group 4	Group 5
		19	27	27	41	92
		29	46	38	58	57
		43	22	45	55	77
		32	37	34	61	83
		17	29	21	49	63
	right	Group 1	Group 2	Group 3	Group 4	Group 5
		27	38	47	52	158
		36	24	53	49	123
		31	31	20	36	71
		22	19	34	68	86
		19	30	42	55	79
Figure 5J	top	WT	Group1	Group2	Group3	Group4	Group5	IRE	PD-L1 (i.p.)	FLT3L+CD40L (i.p.)
		17	16	14	34	27	28	16	37	59
		15	22	22	32	11	19	14	21	37
		28	12	16	27	28	26	15	31	39
		21	24	21	19	15	18	24	34	54
		11	17	18	20	29	28	23	38	43
	bottom	WT	Group1	Group2	Group3	Group4	Group5	IRE	PD-L1 (i.p.)	FLT3L+CD40L (i.p.)
		95	94	94	99	142	103	106	206	249
		81	96	110	140	99	126	139	183	271
		97	111	110	116	110	146	158	226	166
		103	130	138	123	101	138	132	237	250
		129	106	98	140	95	105	119	178	247

## Sheet: Figure 6
Figure 6C		Group1					Group2					Group3					Group4					Group5					Group6
	10d	1.14	1.73	1.55	1.68	2.46	1.22	1.4	1.34	1.95	1.55	1.93	1.36	1.49	1.16	1.58	1.12	1.45	1.06	1.85	1.36	1.41	1.71	1.38	1.24	1.03	1.28	1.5	1.61	1.89	1.68
	15d	0.0172	0.009	0.0052	0.152	0.104	0.00143	0.0613	0.0064	0.0874	0.0267	0.0786	0.00354	0.115	0.0954	0.00268	0.073	0.0945	0.0376	0.0263	0.0437	0.0425	0.024	0.0849	0.0527	0.0841	1.79	2.85	5.54	1.83	2.31
	20d	0.0194	0.101	0.3977	0.102	0.0126	0.00812	0.362	0.0053	0.0295	0.0711	2.7	0.0526	2.3	0.972	0.0153	0.729	0.138	0.0897	0.0428	1.16	2.28	2.62	0.109	0.716	3.44	3.45	3.37	6.54	2.01	2.94
	25d	0.0466	0.143	1.815	0.0762	0.0955	0.1854	1.907	0.1534	2.48	4.11	5.8	0.275	6.22	0.864	0.0874	2.06	1.14	2.56	0.305	2.13	5.446	3.186	1.573	0.584	5.92	NA	NA	NA	NA	NA
Figure 6G	left	Conrtol	IRE	IRE+Gel
		1.73	3.24	4.46
		1.47	3	4.25
		1.46	2.84	4.15
		1.38	2.78	3.82
		2.69	2.11	3.76
	middle left	Conrtol	IRE	IRE+Gel
		0.790566	1.01695	0.706422
		1.24079	1.09713	0.768946
		1.13889	0.882704	0.857434
		1.12673	0.968288	0.923387
		1.22096	0.756705	1.06157
	middle right	Conrtol	IRE	IRE+Gel
		0.64	1.06	1.73
		0.44	0.86	1.18
		0.64	1.15	1.75
		0.38	1.16	1.12
		1.23	0.73	1.23
	right	Conrtol	IRE	IRE+Gel
		6.88	10	9.83
		10.1	8.45	9.93
		6.68	9.13	11.7
		7.19	5.95	15.3
		10.1	8.55	13.1
Figure 6I	top	control	control+αPD-L1	control+Gel	IRE	IRE+αPD-L1	IRE+Gel
		0.59	0.96	0.53	0.51	0.24	0.08
		0.61	0.89	0.51	0.56	0.45	0.11
		0.8	0.46	0.48	0.37	0.21	0.1
		0.45	0.45	0.54	0.51	0.37	0.12
		0.81	0.54	0.63	0.48	0.2	0.08
	bottom	control	control+αPD-L1	control+Gel	IRE	IRE+αPD-L1	IRE+Gel
		1.27	2.08	1.35	1.26	0.7	0.35
		2.29	1.25	1.09	0.87	0.76	0.18
		1.22	1.77	0.85	1.01	0.54	0.17
		1.68	1.04	1.03	0.91	0.29	0.16
		1.24	1.16	0.88	0.35	0.47	0.09
Figure 6J	top		control					control+αPD-L1					control+ Gel					IRE					IRE+αPD-L1					IRE+materials
		0	0	0	0	0	0	0	0	0	0	0	0	0	0	0	0	0	0	0	0	0	0	0	0	0	0	0	0	0	0	0
		3	19.9888	25.609	19.8198	30.7861	42.1949	92.807	67.4201	45.864	48.438	29.2843	53.9157	47.3158	27.7633	37.5872	36.608	14.508	29.6525	26.117	25.609	35.776	2.34	5.81932	6.864	2.55476	2.691	5.96232	10.4832	7.5504	10.8222	3.56668
		6	121.643	149.396	249.931	234	233.497	245.7	210.602	355.905	192.535	178.252	222.107	158.558	106.437	194.089	249.292	88.583	83.8562	94.5818	119.808	130.024	27.7633	98.734	41.1278	24.935	44.0294	20.4885	30.42	13.8611	29.2864	11.6813
		9	279.879	464.855	572.5	782.746	540.8	579.871	516.734	492.943	277.655	351.063	589.699	217.57	173.123	350.293	540.8	231.868	217.863	180.154	175.527	227.802	80.1466	287.895	122.694	75.9283	86.4302	39.7966	65.728	38.507	41.4773	23.4
		12	422.656	797.435	644.8	1155.77	982.323	1027.2	970.224	645.834	402.688	611.339	845.713	339.456	422.763	510.014	861.312	485.7	357.637	327.777	286.584	383.06	142.408	368.186	162.533	193.978	119.965	55.0368	84.6102	54.5875	53.391	31.9488
		15	597.243	1072.5	1169.09	1695.9	1625.22	1620.57	1615.81	880.55	749.188	998.001	1269.31	577.336	630.63	892.045	1326.78	705.159	607.377	455.037	488.817	723.58	231.075	466.536	193.823	282.88	169.169	85.2088	113.818	181.621	138.611	68.445
	bottom		control					control+αPD-L1					control+ Gel					IRE					IRE+αPD-L1					IRE+materials
		0	0	0	0	0	0	0	0	0	0	0	0	0	0	0	0	0	0	0	0	0	0	0	0	0	0	0	0	0	0	0
		3	186.002	165.734	96.2104	133.469	116.064	175.901	111.683	132.172	106.706	206.518	175.527	233.297	187.687	126.708	58.968	145.002	159.91	158.731	183.456	252.252	128.519	172.149	153.504	108.127	173.3	108.127	138.424	188.552	93.3239	119.776
		6	388.729	454.392	256.715	298.287	183.079	303.293	153.949	205.369	185.62	196.875	246.519	243.824	386.88	365.739	174.464	59.9506	87.12	111.353	193.6	155.153	184.985	109.537	151.258	63.6745	97.526	66.3	105.169	159.744	119.468	131.461
		9	459.882	712.913	457.116	550.815	387.722	497.444	309.76	471.07	321.255	577.98	601.237	309.357	568.416	534.68	375.449	308.864	376.444	317.466	244.516	243.076	349.804	232.664	305.644	106.309	127.296	127.296	125.565	135.444	129.168	117
		12	687.128	916.707	655.78	872.146	639.468	773.26	543.758	850.694	556	840.306	1001.87	455.395	744.216	536.535	469.755	817.625	479.901	426.157	423.5	549.081	576.623	346.112	579.238	210.523	95.502	212.419	312.366	165.354	123.332	118.609
		15	1368.9	1564.33	1510.75	1472.18	1898	1203.53	865.811	1424.16	1348.4	1313.51	1647.8	920.474	1351.38	883.781	717.386	1464.34	990.413	811.769	644.938	353.28	946.317	732.923	898.641	254.857	198.058	314.474	251.331	255.879	217.863	163.072
Figure 6K	top	control	control+αPD-L1	control+Gel	IRE	IRE+αPD-L1	IRE+Gel
		1368.9	1203.53	1647.8	1464.34	946.317	314.474
		1564.33	865.811	920.474	990.413	732.923	251.331
		1510.75	1424.16	1351.38	811.769	898.641	255.879
		1472.18	1348.4	883.781	644.938	254.857	217.863
		1898	1313.51	717.386	353.28	198.058	163.072
	bottom	control	control+αPD-L1	control+Gel	IRE	IRE+αPD-L1	IRE+Gel
		597.2	1620.6	1269.3	705.2	231.1	66.3
		1072.5	1615.8	577.3	607.4	466.5	113.8
		1169.1	880.6	630.6	455	193.8	76.9
		1695.9	749.2	892	488.8	282.9	138.6
		1625.2	1184.2	1326.8	723.6	169.2	41.4
Figure 6L	control(top)
		0	0	0	0	0	0
		3	19.9888	25.609	19.8198	30.7861	42.1949
		6	121.643	149.396	249.931	234	233.497
		9	279.879	464.855	572.5	782.746	540.8
		12	422.656	797.435	644.8	1155.77	982.323
		15	597.243	1072.5	1169.09	1695.9	1625.22
	control+αPD-L1（top）
		0	0	0	0	0	0
		3	92.807	67.4201	45.864	48.438	29.2843
		6	245.7	210.602	355.905	192.535	178.252
		9	579.871	516.734	492.943	277.655	351.063
		12	1027.2	970.224	645.834	402.688	611.339
		15	1620.57	1615.81	880.55	749.188	998.001
	control+Gel（top）
		0	0	0	0	0	0
		3	53.9157	47.3158	27.7633	37.5872	36.608
		6	222.107	158.558	106.437	194.089	249.292
		9	589.699	217.57	173.123	350.293	540.8
		12	845.713	339.456	422.763	510.014	861.312
		15	1269.31	577.336	630.63	892.045	1326.78
	IRE(top)	0	0	0	0	0	0
		3	14.508	29.6525	26.117	25.609	35.776
		6	88.583	83.8562	94.5818	119.808	130.024
		9	231.868	217.863	180.154	175.527	227.802
		12	485.7	357.637	327.777	286.584	383.06
		15	705.159	607.377	455.037	488.817	723.58
	IRE+αPD-L1（top）	0	0	0	0	0	0
		3	2.34	5.81932	6.864	2.55476	2.691
		6	27.7633	98.734	41.1278	24.935	44.0294
		9	80.1466	287.895	122.694	75.9283	86.4302
		12	142.408	368.186	162.533	193.978	119.965
		15	231.075	466.536	193.823	282.88	169.169
	IRE+Gel（top）	0	0	0	0	0	0
		3	5.96232	10.4832	7.5504	10.8222	3.56668
		6	20.4885	30.42	13.8611	29.2864	11.6813
		9	39.7966	65.728	38.507	41.4773	23.4
		12	55.0368	84.6102	54.5875	53.391	31.9488
		15	85.2088	113.818	181.621	138.611	68.445
	control（bottom）	0	0	0	0	0	0
		3	186.002	165.734	96.2104	133.469	116.064
		6	388.729	454.392	256.715	298.287	183.079
		9	459.882	712.913	457.116	550.815	387.722
		12	687.128	916.707	655.78	872.146	639.468
		15	1368.9	1564.33	1510.75	1472.18	1898
	control+αPD-L1（bottom）	0	0	0	0	0	0
		3	175.901	111.683	132.172	106.706	206.518
		6	303.293	153.949	205.369	185.62	196.875
		9	497.444	309.76	471.07	321.255	577.98
		12	773.26	543.758	850.694	556	840.306
		15	1203.53	865.811	1424.16	1348.4	1313.51
	control+Gel（bottom）	0	0	0	0	0	0
		3	175.527	233.297	187.687	126.708	58.968
		6	246.519	243.824	386.88	365.739	174.464
		9	601.237	309.357	568.416	534.68	375.449
		12	1001.87	455.395	744.216	536.535	469.755
		15	1647.8	920.474	1351.38	883.781	717.386
	IRE(bottom)	0	0	0	0	0	0
		3	145.002	159.91	158.731	183.456	252.252
		6	59.9506	87.12	111.353	193.6	155.153
		9	308.864	376.444	317.466	244.516	243.076
		12	817.625	479.901	426.157	423.5	549.081
		15	1464.34	990.413	811.769	644.938	353.28
	IRE+αPD-L1（bottom）	0	0	0	0	0	0
		3	128.519	172.149	153.504	108.127	173.3
		6	184.985	109.537	151.258	63.6745	97.526
		9	349.804	232.664	305.644	106.309	127.296
		12	576.623	346.112	579.238	210.523	95.502
		15	946.317	732.923	898.641	254.857	198.058
	IRE+Gel（bottom）	0	0	0	0	0	0
		3	108.127	138.424	188.552	93.3239	119.776
		6	66.3	105.169	159.744	119.468	131.461
		9	127.296	125.565	135.444	129.168	117
		12	212.419	312.366	165.354	123.332	118.609
		15	314.474	251.331	255.879	217.863	163.072

## Sheet: Figure 6 d survival analysis
		Days	IRE+Cas9@lip/@HAMA	IRE+CaCO3/Cas9@lip/@HAMA	IRE+CD40LCas9@lip/@HAMA	IRE+CD40L/Flt3L/Cas9@lip/@HAMA	IRE+CD40L@CaCO3/Flt3L/Cas9@lip/@HAMA	IRE+Flt3LCas9@lip/@HAMA			Days	IRE+Cas9@lip/@HAMA	IRE+CaCO3/Cas9@lip/@HAMA	IRE+CD40LCas9@lip/@HAMA	IRE+CD40L/Flt3L/Cas9@lip/@HAMA	IRE+CD40L@CaCO3/Flt3L/Cas9@lip/@HAMA	IRE+Flt3LCas9@lip/@HAMA
		34	1								21	1
		39	1								39	1
		22	1								44	1
		30	1								37	1
		28	1								28	1
		42	1								35	1
		41	1								39	1
		28	1								31	1
		43	1								40	1
		39	1								36	1
		46	1								17		1
		31		1							29		1
		27		1							36		1
		36		1							27		1
		42		1							40		1
		24		1							33		1
		29		1							63					1
		33		1							55					1
		33		1							57					1
		46					1				39					1
		37					1				48					1
		29					1				66					1
		47					1				43					1
		52					1				38					1
		58					1				52					1
		56					1				45			1
		36					1				37			1
		49					1				29			1
		39					1				26			1
		64					1				47			1
		69					1				50			1
		76					1				38			1
		48			1						43						1
		26			1						27						1
		44			1						33						1
		36			1						41						1
		48			1						15						1
		27			1						23						1
		43			1						36						1
		17			1						24						1
		54			1						47				1
		46				1					56				1
		49				1					28				1
		39				1					46				1
		53				1					55				1
		58				1					31				1
		44				1					39				1
		53				1					44				1
		41				1					36				1
		37				1					42				1
		28				1					39				1
		31				1					37				1
		28				1
		17						1
		28						1
		36						1
		33						1
		41						1
		53						1
		36						1
		50						1
		42						1

## Sheet: Figure 7
Figure 7A		Control	IRE+αPD-L1	IRE+Hydrogel Vaccine
		1733.33	1354.84	1042.86
		1303.17	5282.14	1078.38
		1531.11	1815.56	3384
		1511.11	1393	1396.83
		998.276	2554.05	1250
Figure 7B	top left	Control	IRE+αPD-L1	IRE+Hydrogel Vaccine
		0.552677	0.340136	0.590987
		0.33389	0.45045	0.169996
		0.303107	0.581058	0.308404
		0.229621	0.528751	0.264114
		0.110497	0.628931	0.5997
	top right	Control	IRE+αPD-L1	IRE+Hydrogel Vaccine
		24.7	22.8	27.2
		24.9	23.3	25.2
		22.7	22.7	22.7
		21.4	24.7	23.6
		23.9	20.1	22.6
	bottom left	Control	IRE+αPD-L1	IRE+Hydrogel Vaccine
		9.41	6.45	8.56
		8.92	8.99	7.45
		7.79	5.92	6.54
		6.48	10.1	7.36
		9.7	7.95	6.51
	bottom right	Control	IRE+αPD-L1	IRE+Hydrogel Vaccine
		10.7	10.1	17.7
		16.3	16.4	13.8
		10.7	13.5	13.4
		12.1	14.4	14.3
		12.3	12.5	11.9
Figure 7C	left	Control	IRE+αPD-L1	IRE+Hydrogel Vaccine
		2.16346	6.50794	12.6332
		1.46163	3.20036	7.18463
		2.32221	3.83517	5.75256
		3.2563	2.17211	6.59091
		5.98733	4.30335	6.22222
	right	Control	IRE+αPD-L1	IRE+Hydrogel Vaccine
		12.0741	15.0407	17.0683
		3.55556	16.9953	24.8062
		5.69444	19.5035	28.9954
		9.29749	11.3113	21.6475
		11.2179	5.13661	25.5952
Figure 7E	top left	Control	IRE+αPD-L1	IRE+Hydrogel Vaccine
		89.28	61.47	36.81
		82.5	59.2	21.26
		70.32	62.6	25.4
		76.34	63.22	32.62
		60.27	72.73	28.52
	top middle left	Control	IRE+αPD-L1	IRE+Hydrogel Vaccine
		59.03	7.82	6.55
		13.6	23.63	9.86
		36.55	18.51	7.89
		12.38	16.99	7.76
		19.67	16.28	10.99
	top middle right	Control	IRE+αPD-L1	IRE+Hydrogel Vaccine
		20.49	14.71	18.09
		4.49	9.83	11.83
		14.06	12.46	29.37
		15.58	7.4	10.06
		12.2	18.57	9.23
	right	Control	IRE+αPD-L1	IRE+Hydrogel Vaccine
		86.4362	72.9444	75.978
		57.7136	66.41	70.3164
		75.0697	74.3525	74.3525
		65.4944	82.0733	70.0163
		72.7738	75.4302	71.8972
	bottom left	Control	IRE+αPD-L1	IRE+Hydrogel Vaccine
		88	65	11
		92	49	23
		75	86	37
		61	62	22
		68	42	31
	bottom middle left	Control	IRE+αPD-L1	IRE+Hydrogel Vaccine
		37	22	6
		27	18	9
		15	13	11
		23	5	17
		34	26	5
	bottom middle right	Control	IRE+αPD-L1	IRE+Hydrogel Vaccine
		6	12	9
		4	4	3
		11	7	10
		3	5	6
		8	8	6
	bottom right	Control	IRE+αPD-L1	IRE+Hydrogel Vaccine
		88	67	104
		72	60	68
		48	76	71
		79	55	47
		95	81	82

## Sheet: Figure S2
	pH6.8				pH7.4
	CD40L		FLT3L		CD40L
Day	Average	Error bar	Average	Error bar	Average	Error bar	p value
0	0	0	0	0	0	0	NA
0.5	4.18988	2.63869	22.3023	1.18348	3.53186	1.4543	0.663672
1	10.2613	3.56155	44.7206	3.36604	7.60388	2.03601	0.22148
2	32.1912	6.52562	66.3271	10.8718	18.3656	3.00554	0.00655777	**
3	58.9593	14.8653	87.42	5.18348	30.4848	6.7867	0.0101522	*
4	70.944	12.7761	88.8739	7.42473	48.3241	7.75623	0.0183973	*
5	82.9288	11.6384	--	--	57.4377	1.74515	0.00372805	**
6	83.6244	10.8618	--	--	59.4737	7.56232	0.00828351	**
7	84.32	10.2727	--	--	60.4432	9.30748	0.0106869	*

## Sheet: Figure S4
Figure S4a	middle	Blank	CD40L	FLT3L	CD40+FLT3L	Hydrogel Vaccine
		21.6	30.5	33.9	35.8	39.9
		21.1	29.6	32	34.7	39.6
		20.3	29.2	31.2	34.7	38.6
		18.2	28.6	30.7	34.3	37.9
	right	Blank	CD40L	FLT3L	CD40+FLT3L	Hydrogel Vaccine
		8.06727	16.2642	17.5181	16.911	18.5185
		7.33675	15.6746	15.3606	17.4868	19.0753
		6.36614	15.1907	16.5656	17.6856	18.166
		7.22249	15.4951	16.3676	15.1788	19.4493
Figure S4B	left	Blank	CD40L	FLT3L	CD40+FLT3L	Hydrogel Vaccine
		8.39	11.4	7.93	9.44	5.19
		8.7	14.3	7.71	9.36	5.12
		9.01	16.1	8.08	12.9	6.89
		9.53	15.9	8.22	11.1	6.3
	middle left	Blank	CD40L	FLT3L	CD40+FLT3L	Hydrogel Vaccine
		2.13349	3.09266	1.97965	2.31137	1.15172
		2.17918	3.62401	1.99173	2.33741	1.3659
		2.22238	4.1155	2.02597	3.00171	1.4932
		2.28217	4.21831	2.07595	3.04565	1.62225
	middle right	Blank	CD40L	FLT3L	CD40+FLT3L	Hydrogel Vaccine
		90.8	87.6	91.3	89.5	93.5
		90.8	84.9	91.7	90	93.7
		90.2	83.2	91.2	86.2	92.4
		89.5	83.2	91.3	88.1	92.9
	right	Blank	CD40L	FLT3L	CD40+FLT3L	Hydrogel Vaccine
		23.098	23.6941	22.8122	21.9286	20.7567
		22.7603	21.4776	23.6979	22.4913	24.9796
		22.2591	21.3157	22.8646	20.0979	20.037
		21.4234	22.1338	23.0597	24.1736	23.9282
Figure S4C	left	Blank	CD40L	FLT3L	CD40+FLT3L	Hydrogel Vaccine
		26.8	24.6	29.2	28.6	24
		29.3	28.9	25	24.7	22
		25.7	29.3	27.3	31.7	27.1
		26.9	30.1	27.8	25.1	23
	middle left	Blank	CD40L	FLT3L	CD40+FLT3L	Hydrogel Vaccine
		17.3627	15.3331	16.4086	15.3932	13.634
		15.4753	16.842	15.5502	17.3694	17.341
		15.5213	13.4576	16.3539	16.2301	13.7707
		16.0211	17.4731	14.5175	15.9783	16.7874
	middle right	Blank	CD40L	FLT3L	CD40+FLT3L	Hydrogel Vaccine
		64.5	64.2	61.6	62.6	61.4
		62.1	61.2	67.2	67.4	65.1
		66.3	60.6	64.8	57.7	63.5
		60.7	60.2	63.3	63.7	65.2
	right	Blank	CD40L	FLT3L	CD40+FLT3L	Hydrogel Vaccine
		16.4086	17.3627	15.3932	15.3331	13.634
		15.5502	15.4753	17.3694	16.842	17.341
		16.3539	15.5213	16.2301	13.4576	13.7707
		14.5175	16.0211	15.9783	17.4731	16.7874

## Sheet: Figure S6
Before IRE	0h after IRE	24h after IRE	48h after IRE	72h after IRE
6.9	6.88	6.82	6.64	6.57
6.77	6.81	6.77	6.77	6.71
6.85	6.8	6.75	6.63	6.64
6.78	6.76	6.8	6.77	6.65
6.89	6.81	6.7	6.78	6.73
6.84	6.87	6.72	6.55	6.79
6.88	6.83	6.77	6.69	6.6
6.69	6.79	6.69	6.76	6.65
6.94	6.73	6.73	6.75	6.69

[truncated: 10 more sheets: Figure S8, Figure S9, Figure S10, Figure S15, Figure S16, Figure S17, Figure S20, Figure S22, Source WB Figure 3P, Source WB Figure S23a,b]
